# Supplementary material for: Does ‘COVID-19 phobia’ stimulate career anxiety?: Experience from a developing country
Source: Heliyon. 2021 Mar 8;7(3):e06346. doi: 10.1016/j.heliyon.2021.e06346 (PMC8035488; doi:10.1016/j.heliyon.2021.e06346)
Supplement: 3._Master_file_432data.sav [file mmc1.zip]

Archive with 1 entries (1 files):
- hly_6346_3. Master_file_432data_mmc1.sav
